# Supplementary material for: Cancer-Associated Fibroblasts Confer Gemcitabine Resistance to Pancreatic Cancer Cells through PTEN-Targeting miRNAs in Exosomes
Source: Cancers (Basel). 2022 Jun 6;14(11):2812. doi: 10.3390/cancers14112812 (PMC9179363; doi:10.3390/cancers14112812)
Supplement: Supplementary file 1 [file cancers-14-02812-s001.zip]

Archive with 1 entries (1 files):
- cancers-1652470-supplementary.pdf
